# Supplementary material for: Investigating host-microbiome interactions by droplet based microfluidics
Source: Microbiome. 2020 Oct 1;8:141. doi: 10.1186/s40168-020-00911-z (PMC7531118; doi:10.1186/s40168-020-00911-z)
Supplement: Supplementary file 3 — Additional file 2. Table S3. Functional and taxonomical annotation of the metagenomic sequences. [file 40168_2020_911_MOESM2_ESM.xls]

## Sheet: Feuil1
Table S3: Functional and taxonomical annotation of the metagenomic sequences
ORFs coding for GHs with known activity related to the screened activity are indicated in bold.
Clone number and taxonomic annotation	Contig_id Contig size(bp)	ORF	DNA Strand	Start	End	RAST annotation	CAZy annotation	Best BLASTP characterized homolog of the CAZy encoding genes (% coverage, E-value, % identity) E-value stringency < 0.001
Clone 1 assigned to Bacteroides uniformis NBRC 113350 (71%, 0.0, 94%)	LR594826 36,863 bp	1	-	1481	150	Membrane-associated zinc metalloprotease
		2	-	2739	1594	1-deoxy-D-xylulose 5-phosphate reductoisomerase (EC 1.1.1.267)
		3	-	3633	2776	Membrane proteins related to metalloendopeptidases
		4	-	4166	3630	16S rRNA processing protein RimM
		5	-	5475	4168	UDP-N-acetylglucosamine 1-carboxyvinyltransferase (EC 2.5.1.7)
		6	-	6160	5567	Hypothetical protein
		7	-	7001	6309	TsaB protein, required for threonylcarbamoyladenosine (t(6)A) formation in tRNA
		8	+	7093	7977	Protein YicC
		9	+	8014	8577	Guanylate kinase (EC 2.7.4.8)
		10	+	8833	9411	Nicotinate-nucleotide adenylyltransferase (EC 2.7.7.18)
		11	+	9532	11736	Hyaluronidase	GH84	AAO79500.1 Hyaluronoglucosaminidase precursor [Bacteroides thetaiotaomicron VPI-5482] (98%, 0.0, 50%)
		12	-	13046	11832	Putative metal chaperone, involved in Zn homeostasis, GTPase of COG0523 family
		13	-	14570	13233	NAD-specific glutamate dehydrogenase (EC 1.4.1.2) / NADP-specific glutamate dehydrogenase (EC 1.4.1.4)
		14	-	17222	14934	NADP-dependent malic enzyme (EC 1.1.1.40)
		15	+	17443	19902	Beta-hexosaminidase (EC 3.2.1.52)	GH20	BAA92145.1 Beta-N-acetylglucosaminidase [Aeromonas sp. 10S-24] (96%, 3e-155, 34%)
		16	-	21247	19967	O-acetylhomoserine sulfhydrylase (EC 2.5.1.49) / O-succinylhomoserine sulfhydrylase (EC 2.5.1.48)
		17	+	21385	22401	Putative N-acetylmuramoyl-L-alanine amidase
		18	-	23304	22408	Permease of the drug/metabolite transporter (DMT) superfamily
		19	-	24525	23647	Transcriptional regulator, AraC family
		20	+	24698	25405	Hypothetical protein
		21	-	26072	25410	Uracil-DNA glycosylase, family 1
		22	+	26286	26636	Transcriptional regulator, HxlR family
		23	-	27099	26806	Hypothetical protein
		24	+	27266	27541	Hypothetical protein
		25	-	27805	27677	Hypothetical protein
		26	-	28152	27991	Hypothetical protein
		27	-	28228	28109	Hypothetical protein
		28	-	28437	28309	Hypothetical protein
		29	+	28605	28940	Hypothetical protein
		30	+	28948	29163	Hypothetical protein
		31	+	29180	29608	Hypothetical protein
		32	+	29665	30888	Hypothetical protein
		33	+	30913	31170	Hypothetical protein
		34	+	31192	31422	Hypothetical protein
		35	+	31419	31667	Hypothetical protein
		36	+	31715	32029	Hypothetical protein
		37	-	33190	32132	S-adenosylmethionine synthetase (EC 2.5.1.6)
		38	-	33968	33177	Hypothetical protein
		39	-	34656	34129	Lysozyme-related protein	GH24	CAA67646.1 Lysozyme [Bacillus virus B103] (81%, 2e-10, 30%)
		40	-	35159	34653	Conjugative transposon protein TraQ
		41	-	36061	35171	Conjugative transposon protein TraP @ DNA primase (EC 2.7.7.-)
		42	-	36645	36070	Conjugative transposon protein TraO
		43	-	36857	36648	Conjugative transposon protein TraN
Clone 2 assigned to Bacteroides vulgatus ATCC 8482 (83%, 0.0, 99%)	LR594820 36,268 bp	1	+	45	1112	AcrB/D/F family transporter
		2	+	1157	2524	Type I secretion system, outer membrane component LapE
		3	-	3365	2739	Hypothetical protein
		4	+	3686	4519	Hypothetical protein
		5	+	4657	5586	Hypothetical protein
		6	+	5583	6260	ABC-type multidrug transport system, ATPase component
		7	-	8977	6317	Hypothetical protein
		8	-	9848	8982	Hypothetical protein
		9	+	10133	11452	Phosphate regulon sensor protein PhoR (SphS) (EC 2.7.13.3)
		10	+	11475	12176	Transcriptional regulatory protein rprY
		11	-	13408	12245	N-acetylglucosamine-6-phosphate deacetylase (EC 3.5.1.25)	CE9
		12	-	16087	13583	Beta-galactosidase (EC 3.2.1.23)	GH2	AAO75568.1 Beta-galactosidase [Bacteroides thetaiotaomicron VPI-5482] (99%, 0.0, 80%)
		13	-	18342	16090	Alpha-1,2-mannosidase	GH92	AAO76139.1 Alpha-mannosidase [Bacteroides thetaiotaomicron VPI-5482] (98%, 0.0, 69%)
		14	-	20423	18369	Beta-hexosaminidase (EC 3.2.1.52)	GH20	AAO75567.1 Beta-hexosaminidase [Bacteroides thetaiotaomicron VPI-5482] (96%, 0.0, 66%)
		15	-	21505	20420	Sialic acid-induced transmembrane protein YjhT(NanM), possible mutarotase
		16	-	24046	21734	Beta-hexosaminidase (EC 3.2.1.52)	GH20	AAO75566.1 Beta-hexosaminidase [Bacteroides thetaiotaomicron VPI-5482] (100%, 0.0, 73%)
		17	-	26642	24075	Beta-mannosidase (EC 3.2.1.25)	GH2	AAO75565.1 Beta-mannosidase [Bacteroides thetaiotaomicron VPI-5482] (99%, 0.0, 66%)
		18	-	28732	26669	Sialic acid-specific 9-O-acetylesterase	esterase
		19	-	29394	28729	Beta-lactamase (Cephalosporinase) (EC 3.5.2.6)
		20	-	31402	29396	Beta-hexosaminidase (EC 3.2.1.52)	GH20	AAO75563.1 Beta-hexosaminidase [Bacteroides thetaiotaomicron VPI-5482] (98%, 0.0, 73%)
		21	-	32989	31406	Sialidase (EC 3.2.1.18)	GH33	BAA05853.1 Sialidase [Bacteroides fragilis YCH46] (99%, 0.0, 73%)
		22	-	34681	33179	Putative outer membrane protein, probably involved in nutrient binding
		23	-	36149	34701	TonB-dependent receptor
Clone 3 assigned to Bacteroides vulgatus ATCC 8482 (91%, 0.0, 99%)	LR594811 39,749 bp	1	+	19	1146	DNA mismatch repair protein MutS
		2	+	1196	3175	Beta-hexosaminidase (EC 3.2.1.52)	GH20	BAI94822.1 Beta-N-acetylhexosaminidase [Bifidobacterium bifidum JCM 1254] (96%, 2e-72, 29%)
		3	+	3382	3969	Hypothetical protein
		4	+	4123	5679	TPR-repeat-containing protein
		5	+	5814	6503	outer membrane insertion signal domain protein
		6	-	6672	6547	Hypothetical protein
		7	-	6851	6669	Hypothetical protein
		8	+	7154	8725	TPR-repeat-containing protein
		9	+	8842	9087	Hypothetical protein
		10	+	9395	10093	Hypothetical protein
		11	-	10281	10120	Hypothetical protein
		12	-	10985	10329	Chloramphenicol acetyltransferase (EC 2.3.1.28)
		13	-	11807	10986	Prolipoprotein diacylglyceryl transferase (EC 2.4.99.-)
		14	-	12715	11804	2-dehydropantoate 2-reductase (EC 1.1.1.169)
		15	-	13938	12835	GTP-binding and nucleic acid-binding protein YchF
		16	-	14526	14140	Hypothetical protein
		17	-	17751	14836	DNA polymerase I (EC 2.7.7.7)
		18	+	17843	18817	Octaprenyl diphosphate synthase (EC 2.5.1.90) / Dimethylallyltransferase (EC 2.5.1.1) / (2E,6E)-farnesyl diphosphate synthase (EC 2.5.1.10) / Geranylgeranyl diphosphate synthase (EC 2.5.1.29)
		19	-	19945	18998	Deoxyribose-phosphate aldolase (EC 4.1.2.4)
		20	-	20272	19952	Hypothetical protein
		21	-	20724	20272	D-tyrosyl-tRNA(Tyr) deacylase (EC 3.6.1.n1)
		22	-	22015	20882	Excinuclease ABC subunit C
		23	-	22701	22012	Excinuclease ABC subunit C
		24	-	23455	22931	Adenine phosphoribosyltransferase (EC 2.4.2.7)
		25	-	25386	23515	tRNA uridine 5-carboxymethylaminomethyl modification enzyme GidA
		26	-	27233	25533	Flotillin-like protein
		27	-	27792	27259	Hypothetical protein
		28	-	28435	28019	Metal-dependent hydrolase YbeY, involved in rRNA and/or ribosome maturation and assembly
		29	-	29712	28480	Fused spore maturation proteins A and B
		30	+	30229	30486	DNA-damage-inducible protein D
		31	-	31158	30517	Hypothetical protein
		32	-	32339	31317	Hypothetical protein
		33	+	32544	33482	integrase
		34	+	34831	37758	Hypothetical protein
		35	+	38011	38367	Hypothetical protein
Clone 4 assigned to Bacteroides plebeius DSM 17135 (94%, 0.0, 98%)	LR594825 41,767 bp	1	-	3515	477	Putative outer membrane protein probably involved in nutrient binding
		2	-	4365	3733	Nucleoside 5-triphosphatase RdgB (dHAPTP, dITP, XTP-specific) (EC 3.6.1.15)
		3	-	6773	4464	Beta-hexosaminidase (EC 3.2.1.52)	GH20	AAO75566.1 Beta-hexosaminidase [Bacteroides thetaiotaomicron VPI-5482] (99%, 0.0, 67%)
		4	-	9293	6834	Beta-mannosidase (EC 3.2.1.25)	GH2	AAO75565.1 Beta-mannosidase [Bacteroides thetaiotaomicron VPI-5482] (99%, 0.0, 60%)
		5	-	10421	9525	putative transporter
		6	-	13325	10491	Leucyl-tRNA synthetase (EC 6.1.1.4)
		7	+	13547	15904	Beta-galactosidase (EC 3.2.1.23)	GH2	AAO79772.1 Beta-galactosidase [Bacteroides thetaiotaomicron VPI-5482] (99%, 0.0, 79%)
		8	-	18938	15978	Beta-galactosidase (EC 3.2.1.23)	GH2	ALJ61443.1 Beta-galactosidase [Bacteroides cellulosilyticus ] (99%, 0.0, 74%)
		9	+	19598	20683	TonB family protein / TonB-dependent receptor
		10	-	21805	20690	Mobile element protein
		11	+	21827	23887	SusC, outer membrane protein involved in starch binding
		12	+	23951	26002	Putative outer membrane protein, probably involved in nutrient binding
		13	+	26190	29417	Hypothetical protein	PL26
		14	-	31587	29506	Beta-galactosidase (EC 3.2.1.23)	GH42	AAB40123.2 Beta-galactosidase [Haloferax lucentense SB1] (93%, 0.0, 32%)
		15	-	33114	31906	Mobile element protein
		16	+	33356	33730	Hypothetical protein
		17	+	33727	35166	Polygalacturonase (EC 3.2.1.15)	GH28	AAO79251.1 RGI-disaccharide specific α-galacturonidase [Bacteroides thetaiotaomicron VPI-5482] (93%, 0.0, 78%)
		18	+	35207	37120	Predicted rhamnogalacturonan lyase in rhamnose utilization cluster	PL11
		19	+	37151	39301	Rhamnogalacturonides degradation protein RhiN	GH105-CE12	AAO79281.1 unsaturated rhamnogalacturonyl hydrolase active on DP2 [Bacteroides thetaiotaomicron VPI-5482] (72%, 0.0, 70%)
		20	-	40873	39377	Acetyl-CoA hydrolase (EC 3.1.2.1)
		21	-	41264	40917	Hypothetical protein
Clone 5 assigned to Bacteroides plebeius DSM 17135 (85%, 0.0, 98%)	LR594812 37,892 bp	1	-	3514	1616	SusD, outer membrane protein
		2	-	6581	3528	Hypothetical protein
		3	+	7299	8120	Mobile element protein
		4	+	8267	8623	ISPg5, transposase Orf1
		5	+	8659	9528	Mobile element protein
		6	-	10933	9845	Chloride channel protein
		7	-	12591	11575	UDP-glucose 4-epimerase (EC 5.1.3.2)
		8	-	13387	12785	Electron transport complex protein RnfA
		9	-	13991	13407	Electron transport complex protein RnfE
		10	-	14630	14004	Electron transport complex protein RnfG
		11	-	15646	14657	Electron transport complex protein RnfD
		12	-	16996	15659	Electron transport complex protein RnfC
		13	-	17995	17030	Electron transport complex protein RnfB
		14	-	18219	18013	Hypothetical protein
		15	+	18472	18585	Hypothetical protein
		16	-	19778	18582	Threonine dehydratase (EC 4.3.1.19)
		17	-	20496	19894	Hypothetical protein
		18	-	22563	20782	Translation elongation factor LepA
		19	+	22669	23250	LemA family protein
		20	-	23360	23247	Hypothetical protein
		21	+	23359	24186	Beta-propeller domains of methanol dehydrogenase type
		22	+	24212	25291	Chorismate synthase (EC 4.2.3.5)
		23	+	25303	26661	Catalyzes the cleavage of p-aminobenzoyl-glutamate to p-aminobenzoate and glutamate, subunit A
		24	-	27760	26708	Hypothetical protein
		25	-	28842	27856	Hypothetical protein
		26	-	30329	28872	Aminoacyl-histidine dipeptidase (Peptidase D) (EC 3.4.13.3)
		27	+	30741	31337	Outer membrane protein H precursor
		28	-	33193	31415	Neuraminidase NanP	GH123	ABR39859.1 conserved hypothetical protein [Bacteroides vulgatus ATCC 8482] (92%, 0.0, 53%)
		29	-	34108	33320	Transcriptional regulator
		30	+	34259	34858	All7165 protein
		31	-	35935	35111	Agmatine deiminase (EC 3.5.3.12)
		32	-	36711	35944	Hypothetical protein
		33	-	37827	37072	Mobile element protein
Clone 6 assigned to Bacteroides plebeius DSM 17135 (86%, 0.0, 98%)	LR594807 38,238 bp	1	-	1	240	Pantothenate kinase type II, eukaryotic (EC 2.7.1.33)
		2	+	2450	285	TPR domain protein
		3	+	2770	3387	Hypothetical protein
		4	+	3408	3971	RNA polymerase ECF-type sigma factor
		5	+	3976	4944	Sigma factor regulatory protein, FecR/PupR family
		6	-	4934	7366	TonB-dependent receptor
		7	-	7451	10819	Transcription-repair coupling factor
		8	-	10953	12239	Hypothetical protein
		9	-	12405	15059	Putative outer membrane protein, probably involved in nutrient binding
		10	-	15108	16535	Hypothetical protein
		11	-	16725	17669	Tartrate-resistant acid phosphatase type 5 precursor (EC 3.1.3.2)
		12	-	17951	19462	Biotin carboxylase of acetyl-CoA carboxylase (EC 6.3.4.14)
		13	+	19488	20009	Biotin carboxyl carrier protein of acetyl-CoA carboxylase; Biotin carboxyl carrier protein
		14	+	20006	21538	Acetyl-coenzyme A carboxyl transferase alpha chain (EC 6.4.1.2) / Acetyl-coenzyme A carboxyl transferase beta chain (EC 6.4.1.2); Propionyl-CoA carboxylase beta chain (EC 6.4.1.3)
		15	+	21650	22555	Protein of unknown function DUF6, transmembrane
		16	+	22552	24171	MoxR-like ATPase
		17	+	24188	25468	Hypothetical protein
		18	+	26304	26792	Mobile element protein
		19	-	26834	27625	Mobile element protein
		20	+	27986	28753	Hypothetical protein
		21	+	28762	29586	Agmatine deiminase (EC 3.5.3.12)
		22	+	30468	29839	All7165 protein
		23	+	30613	31377	Transcriptional regulator
		24	+	31504	33282	Neuraminidase NanP	GH123	ABR39859.1 conserved hypothetical protein [Bacteroides vulgatus ATCC 8482] (92%, 0.0, 53%)
		25	-	33956	33360	Outer membrane protein H precursor
		26	-	34163	33996	Hypothetical protein
		27	-	34368	35825	Aminoacyl-histidine dipeptidase (Peptidase D) (EC 3.4.13.3)
		28	-	35864	36841	Hypothetical protein
		29	-	36937	37989	Hypothetical protein
		30	-	38152	38036	Catalyzes the cleavage of p-aminobenzoyl-glutamate to p-aminobenzoate and glutamate, subunit A
Clone 7 assigned to Bacteroides plebeius DSM 17135 (83%, 0.0, 98%)	LR594808 33,055 bp	1	-	736	503	Hypothetical protein
		2	-	2259	1072	Threonine dehydratase (EC 4.3.1.19)
		3	-	2890	2384	RNA polymerase sigma-70 factor, ECF subfamily
		4	-	5053	3272	Translation elongation factor LepA
		5	+	5159	5740	LemA family protein
		6	-	5850	5737	Hypothetical protein
		7	+	5849	6676	Beta-propeller domains of methanol dehydrogenase type
		8	+	6702	7781	Chorismate synthase (EC 4.2.3.5)
		9	+	7793	9151	Catalyzes the cleavage of p-aminobenzoyl-glutamate to p-aminobenzoate and glutamate, subunit A
		10	-	10229	9198	Hypothetical protein
		11	-	11323	10346	Hypothetical protein
		12	-	12819	11362	Aminoacyl-histidine dipeptidase (Peptidase D) (EC 3.4.13.3)
		13	+	13024	13191	Hypothetical protein
		14	+	13240	13827	Outer membrane protein H precursor
		15	-	15674	13905	Neuraminidase NanP	GH123	ABR39859.1 conserved hypothetical protein [Bacteroides vulgatus ATCC 8482] (92%, 0.0, 53%)
		16	-	16574	15810	Transcriptional regulator
		17	+	16695	17348	All7165 protein
		18	-	18425	17601	Agmatine deiminase (EC 3.5.3.12)
		19	-	19201	18434	Hypothetical protein
		20	-	20317	19562	Mobile element protein
		21	-	20937	20395	Mobile element protein
		22	-	22999	21719	Hypothetical protein
		23	-	24644	23016	MoxR-like ATPase
		24	-	25537	24632	Protein of unknown function DUF6, transmembrane
		25	-	27181	25649	Acetyl-coenzyme A carboxyl transferase alpha chain (EC 6.4.1.2) / Acetyl-coenzyme A carboxyl transferase beta chain (EC 6.4.1.2); Propionyl-CoA carboxylase beta chain (EC 6.4.1.3)
		26	-	27699	27178	Biotin carboxyl carrier protein of acetyl-CoA carboxylase; Biotin carboxyl carrier protein
		27	-	29236	27725	Biotin carboxylase of acetyl-CoA carboxylase (EC 6.3.4.14)
		28	-	30468	29518	Tartrate-resistant acid phosphatase type 5 precursor (EC 3.1.3.2)
		29	-	32079	30652	Hypothetical protein
		30	-	33048	32128	TonB-dependent receptor
Clone 8 assigned to Bacteroides vulgatus ATCC 8482 (83%, 0.0, 99%)	LR594809 36,481 bp	1	+	100	666	N-acylglucosamine 2-epimerase (EC 5.1.3.8)
		2	+	685	1920	Major facilitator family transporter
		3	+	1966	2757	Glucosamine-6-phosphate deaminase (EC 3.5.99.6)
		4	+	2761	4749	Glucosamine-6-phosphate deaminase (EC 3.5.99.6)
		5	-	5659	4925	Hypothetical protein
		6	-	6645	5755	Transcriptional regulator, AraC family
		7	+	6810	7877	Probable Co/Zn/Cd efflux system membrane fusion protein
		8	+	7877	11002	AcrB/D/F family transporter
		9	+	11047	12414	Type I secretion system, outer membrane component LapE
		10	-	13255	12629	Hypothetical protein
		11	+	13576	14409	Hypothetical protein
		12	+	14547	15476	Hypothetical protein
		13	+	15473	16150	ABC-type multidrug transport system, ATPase component
		14	-	18867	16207	Hypothetical protein
		15	-	19738	18872	Hypothetical protein
		16	+	19909	21342	Phosphate regulon sensor protein PhoR (SphS) (EC 2.7.13.3)
		17	+	21365	22066	Transcriptional regulatory protein rprY
		18	-	23349	22135	N-acetylglucosamine-6-phosphate deacetylase (EC 3.5.1.25)	CE9
		19	-	25959	23473	Beta-galactosidase (EC 3.2.1.23)	GH2	AAO75568.1 Beta-galactosidase [Bacteroides thetaiotaomicron VPI-5482] (99%, 0.0, 80%)
		20	-	28232	25980	Alpha-1,2-mannosidase	GH92	AAO76139.1 Alpha-mannosidase [Bacteroides thetaiotaomicron VPI-5482] (98%, 0.0, 69%)
		21	-	30313	28259	Beta-hexosaminidase (EC 3.2.1.52)	GH20	AAO75567.1 Beta-hexosaminidase [Bacteroides thetaiotaomicron VPI-5482] (96%, 0.0, 66%)
		22	-	31533	30310	Sialic acid-induced transmembrane protein YjhT(NanM), possible mutarotase
		23	-	33936	31624	Beta-hexosaminidase (EC 3.2.1.52)	GH20	AAO75566.1 Beta-hexosaminidase [Bacteroides thetaiotaomicron VPI-5482] (100%, 0.0, 73%)
		24	-	36397	33965	Beta-mannosidase (EC 3.2.1.25)	GH2	AAO75565.1 Beta-mannosidase [Bacteroides thetaiotaomicron VPI-5482] (99%, 0.0, 66%)
Clone 9 assigned to Bacteroides plebeius DSM 17135 (31%, 0.0, 98%)	LR594810 36,675 bp	1	-	76	546	Mobile element protein
		2	-	907	1674	Hypothetical protein
		3	-	1683	2507	Agmatine deiminase (EC 3.5.3.12)
		4	-	3359	2760	All7165 protein
		5	+	3510	4298	Transcriptional regulator
		6	-	4425	6203	Neuraminidase NanP	GH123	ABR39859.1 conserved hypothetical protein [Bacteroides vulgatus ATCC 8482] (92%, 0.0, 53%)
		7	+	6877	6281	Outer membrane protein H precursor
		8	+	7084	6917	Hypothetical protein
		9	+	7289	8746	Aminoacyl-histidine dipeptidase (Peptidase D) (EC 3.4.13.3)
		10	-	8776	9762	Hypothetical protein
		11	-	9858	10910	Hypothetical protein
		12	-	12315	10957	Catalyzes the cleavage of p-aminobenzoyl-glutamate to p-aminobenzoate and glutamate, subunit A
		13	+	13406	12327	Chorismate synthase (EC 4.2.3.5)
		14	+	14352	13432	Beta-propeller domains of methanol dehydrogenase type
		15	-	14688	14368	LemA family protein
		16	-	15478	14666	Mobile element protein
		17	+	20809	15782	Hypothetical protein
		18	-	20856	21008	Hypothetical protein
		19	-	22973	21240	Long-chain-fatty-acid--CoA ligase (EC 6.2.1.3)
		20	-	23214	24689	Hypothetical protein
		21	-	24812	25108	Transposase
		22	-	25740	25555	Hypothetical protein
		23	-	26417	25725	tRNA(Cytosine32)-2-thiocytidine synthetase
		24	-	26805	26545	tRNA(Cytosine32)-2-thiocytidine synthetase
		25	-	27282	26836	Flippase Wzx
		26	-	27979	27539	Putative cytoplasmic protein
		27	-	29128	28427	Hypothetical protein
		28	-	29485	29363	Hypothetical protein
		29	-	30160	29696	Lysyl-tRNA synthetase (class II) (EC 6.1.1.6)
		30		31716	30400	Sensor histidine kinase
		31		32426	31764	Phosphate regulon transcriptional regulatory protein PhoB (SphR)
		32		33181	32441	Lantibiotic transport permease protein
		33		33914	33183	Putative MutE
		34	-	34482	33907	Lantibiotic transport ATP-binding protein srtF
Clone 10 assigned to Bacteroides vulgatus ATCC 8482 (83%, 0.0, 99%)	LR131278 36,786 bp	1	+	76	1311	Major facilitator family transporter
		2	+	1357	2148	Glucosamine-6-phosphate deaminase (EC 3.5.99.6)
		3	+	2152	4140	Glucosamine-6-phosphate deaminase (EC 3.5.99.6)
		4	-	5050	4316	Hypothetical protein
		5	-	6024	5146	Transcriptional regulator, AraC family
		6	+	6201	7268	Probable Co/Zn/Cd efflux system membrane fusion protein
		7	+	7268	10393	AcrB/D/F family transporter
		8	+	10438	11805	Type I secretion system, outer membrane component LapE
		9	-	12646	12020	Hypothetical protein
		10	+	12967	13800	Hypothetical protein
		11	+	13938	14867	Hypothetical protein
		12	+	14864	15541	ABC-type multidrug transport system, ATPase component
		13	-	18258	15598	Hypothetical protein
		14	-	19129	18263	Hypothetical protein
		15	+	19414	20733	Phosphate regulon sensor protein PhoR (SphS) (EC 2.7.13.3)
		16	+	20756	21457	Transcriptional regulatory protein rprY
		17	-	22740	21526	N-acetylglucosamine-6-phosphate deacetylase (EC 3.5.1.25)	CE9
		18	-	25368	22864	Beta-galactosidase (EC 3.2.1.23)	GH2	AAO75568.1 Beta-galactosidase [Bacteroides thetaiotaomicron VPI-5482] (99%, 0.0, 80%)
		19	-	27623	25371	Alpha-1,2-mannosidase	GH92	AAO76139.1 Alpha-mannosidase [Bacteroides thetaiotaomicron VPI-5482] (98%, 0.0, 69%)
		20	-	29704	27650	Beta-hexosaminidase (EC 3.2.1.52)	GH20	AAO75567.1 Beta-hexosaminidase [Bacteroides thetaiotaomicron VPI-5482] (96%, 0.0, 66%)
		21	-	30915	29701	Sialic acid-induced transmembrane protein YjhT(NanM), possible mutarotase
		22	-	33327	31015	Beta-hexosaminidase (EC 3.2.1.52)	GH20	AAO75566.1 Beta-hexosaminidase [Bacteroides thetaiotaomicron VPI-5482] (100%, 0.0, 73%)
		23	-	35923	33356	Beta-mannosidase (EC 3.2.1.25)	GH2	AAO75565.1 Beta-mannosidase [Bacteroides thetaiotaomicron VPI-5482] (99%, 0.0, 66%)
		24	-	36756	35950	Sialic acid-specific 9-O-acetylesterase
Clone 11 assigned to Bacteroides vulgatus ATCC 8482 (96%, 0.0, 99%)	LR594813 33,003 bp	1	-	426	280	Hypothetical protein
		2	+	449	895	Hypothetical protein
		3	+	921	2621	Flotillin-like protein
		4	+	2768	4639	tRNA uridine 5-carboxymethylaminomethyl modification enzyme GidA
		5	+	4699	5223	Adenine phosphoribosyltransferase (EC 2.4.2.7)
		6	+	5453	7273	Excinuclease ABC subunit C
		7	+	7512	7883	D-tyrosyl-tRNA(Tyr) deacylase (EC 3.6.1.n1)
		8	+	7883	8203	Hypothetical protein
		9	+	8210	9157	Deoxyribose-phosphate aldolase (EC 4.1.2.4)
		10	-	10307	9333	Octaprenyl diphosphate synthase (EC 2.5.1.90) / Dimethylallyltransferase (EC 2.5.1.1) / (2E,6E)-farnesyl diphosphate synthase (EC 2.5.1.10) / Geranylgeranyl diphosphate synthase (EC 2.5.1.29)
		11	+	10399	13314	DNA polymerase I (EC 2.7.7.7)
		12	+	13642	14010	Hypothetical protein
		13	+	14212	15315	GTP-binding and nucleic acid-binding protein YchF
		14	+	15435	16346	2-dehydropantoate 2-reductase (EC 1.1.1.169)
		15	+	16343	17164	Prolipoprotein diacylglyceryl transferase (EC 2.4.99.-)
		16	+	17165	17821	Chloramphenicol acetyltransferase (EC 2.3.1.28)
		17	+	17869	18030	Hypothetical protein
		18	-	18755	18057	Hypothetical protein
		19	-	19308	19063	Hypothetical protein
		20	-	20996	19425	TPR-repeat-containing protein
		21	+	21299	21481	Hypothetical protein
		22	+	21478	21603	Hypothetical protein
		23	-	22336	21647	outer membrane insertion signal domain protein
		24	-	24138	22471	TPR-repeat-containing protein
		25	-	24741	24181	Hypothetical protein
		26	-	26954	24975	Beta-hexosaminidase (EC 3.2.1.52)	GH20	BAI94822.1 Beta-N-acetylhexosaminidase [Bifidobacterium bifidum JCM 1254] (96%, 2e-72, 29%)
		27	-	29586	27004	DNA mismatch repair protein MutS
		28	+	29735	30241	Hypothetical protein
Clone 12 assigned to Bacteroides plebeius DSM 17135 (99%, 0.0, 98%)	LR131285 33,455 bp	1	+	36	836	tRNA uridine 5-carboxymethylaminomethyl modification enzyme GidA
		2	+	894	1418	Adenine phosphoribosyltransferase (EC 2.4.2.7)
		3	+	1524	3356	Excinuclease ABC subunit C
		4	+	3425	3841	D-tyrosyl-tRNA(Tyr) deacylase (EC 3.6.1.n1)
		5	+	3844	4164	Hypothetical protein
		6	+	4170	5111	Deoxyribose-phosphate aldolase (EC 4.1.2.4)
		7	-	6149	5175	Octaprenyl diphosphate synthase (EC 2.5.1.90) / Dimethylallyltransferase (EC 2.5.1.1) / (2E,6E)-farnesyl diphosphate synthase (EC 2.5.1.10) / Geranylgeranyl pyrophosphate synthetase (EC 2.5.1.29)
		8	+	6244	9012	DNA polymerase I (EC 2.7.7.7)
		9	+	9247	9552	Hypothetical protein
		10	+	9756	10859	GTP-binding and nucleic acid-binding protein YchF
		11	+	10926	11837	2-dehydropantoate 2-reductase (EC 1.1.1.169)
		12	+	11834	12484	Chloramphenicol acetyltransferase (EC 2.3.1.28)
		13	+	12705	13673	DNA-binding response regulator
		14	-	15160	13670	Putative outer membrane protein, probably involved in nutrient binding
		15	-	18252	15175	Putative outer membrane protein probably involved in nutrient binding
		16	-	19063	18431	Nucleoside 5-triphosphatase RdgB (dHAPTP, dITP, XTP-specific) (EC 3.6.1.15)
		17	-	21471	19162	Beta-hexosaminidase (EC 3.2.1.52)	GH20	AAO75566.1 Beta-hexosaminidase [Bacteroides thetaiotaomicron VPI-5482] (99%, 0.0, 67%)
		18	-	23991	21532	Beta-mannosidase (EC 3.2.1.25)	GH2	AAO75565.1 Beta-mannosidase [Bacteroides thetaiotaomicron VPI-5482] (99%, 0.0, 60%)
		19	-	25119	24223	Putative transporter
		20	-	28023	25189	Leucyl-tRNA synthetase (EC 6.1.1.4)
		21	+	28245	30602	Beta-galactosidase (EC 3.2.1.23)	GH2	AAO79772.1 Beta-galactosidase [Bacteroides thetaiotaomicron VPI-5482] (99%, 0.0, 79%)
		22	-	33387	30676	Beta-galactosidase (EC 3.2.1.23)	GH2	ALJ61443.1 Beta-galactosidase [Bacteroides cellulosilyticus ] (99%, 0.0, 74%)
Clone 13 assigned to Bacteroides plebeius DSM 17135 (100%, 0.0, 98%)	LR594814 42,594 bp	1	-	1922	1464	Phosphopantetheine adenylyltransferase (EC 2.7.7.3)
		2	-	3891	1954	Topoisomerase IV subunit B (EC 5.99.1.-)
		3	-	5043	3913	Hypothetical protein
		4	-	6321	5359	Hypothetical protein
		5	+	6508	7740	Fused spore maturation proteins A and B
		6	+	7749	8171	Metal-dependent hydrolase YbeY, involved in rRNA and/or ribosome maturation and assembly
		7	+	8209	10080	tRNA uridine 5-carboxymethylaminomethyl modification enzyme GidA
		8	+	10138	10662	Adenine phosphoribosyltransferase (EC 2.4.2.7)
		9	+	10768	12600	Excinuclease ABC subunit C
		10	+	12669	13085	D-tyrosyl-tRNA(Tyr) deacylase (EC 3.6.1.n1)
		11	+	13088	13408	Hypothetical protein
		12	+	13414	14355	Deoxyribose-phosphate aldolase (EC 4.1.2.4)
		13	-	15399	14419	Octaprenyl diphosphate synthase (EC 2.5.1.90) / Dimethylallyltransferase (EC 2.5.1.1) / (2E,6E)-farnesyl diphosphate synthase (EC 2.5.1.10) / Geranylgeranyl pyrophosphate synthetase (EC 2.5.1.29)
		14	+	15488	18256	DNA polymerase I (EC 2.7.7.7)
		15	+	18491	18796	Hypothetical protein
		16	+	19036	20103	GTP-binding and nucleic acid-binding protein YchF
		17	+	20170	21081	2-dehydropantoate 2-reductase (EC 1.1.1.169)
		18	+	21078	21728	Chloramphenicol acetyltransferase (EC 2.3.1.28)
		19	+	21949	22917	DNA-binding response regulator
		20	-	24404	22914	Putative outer membrane protein, probably involved in nutrient binding
		21	-	27496	24419	Putative outer membrane protein probably involved in nutrient binding
		22	-	28307	27675	Nucleoside 5-triphosphatase RdgB (dHAPTP, dITP, XTP-specific) (EC 3.6.1.15)
		23	-	30715	28406	Beta-hexosaminidase (EC 3.2.1.52)	GH20	AAO75566.1 Beta-hexosaminidase [Bacteroides thetaiotaomicron VPI-5482] (99%, 0.0, 67%)
		24	-	33235	30776	Beta-mannosidase (EC 3.2.1.25)	GH2	AAO75565.1 Beta-mannosidase [Bacteroides thetaiotaomicron VPI-5482] (99%, 0.0, 60%)
		25	-	34363	33467	Putative transporter
		26	-	37267	34433	Leucyl-tRNA synthetase (EC 6.1.1.4)
		27	+	37489	39846	Beta-galactosidase (EC 3.2.1.23)	GH2	AAO79772.1 Beta-galactosidase [Bacteroides thetaiotaomicron VPI-5482] (99%, 0.0, 79%)
		28	-	42547	39920	Beta-galactosidase (EC 3.2.1.23)	GH2	ALJ61443.1 Beta-galactosidase [Bacteroides cellulosilyticus ] (99%, 0.0, 74%)
Clone 14 assigned to Bacteroides plebeius DSM 17135 (87%, 0.0, 98%)	LR594815 43,348 bp	1	+	594	1430	Pantothenate kinase type II, eukaryotic (EC 2.7.1.33)
		2	-	3640	1475	TPR domain protein
		3	+	3960	4577	Hypothetical protein
		4	+	4604	5161	RNA polymerase ECF-type sigma factor
		5	+	5166	6134	Sigma factor regulatory protein, FecR/PupR family
		6	+	6124	8556	TonB-dependent receptor
		7	+	8685	12008	Transcription-repair coupling factor
		8	+	12142	13428	Hypothetical protein
		9	+	13594	16248	Putative outer membrane protein, probably involved in nutrient binding
		10	+	16297	17724	Hypothetical protein
		11	+	17914	18858	Tartrate-resistant acid phosphatase type 5 precursor (EC 3.1.3.2)
		12	+	19140	20651	Biotin carboxylase of acetyl-CoA carboxylase (EC 6.3.4.14)
		13	+	20677	21198	Biotin carboxyl carrier protein of acetyl-CoA carboxylase; Biotin carboxyl carrier protein
		14	+	21195	22727	Acetyl-coenzyme A carboxyl transferase alpha chain (EC 6.4.1.2) / Acetyl-coenzyme A carboxyl transferase beta chain (EC 6.4.1.2); Propionyl-CoA carboxylase beta chain (EC 6.4.1.3)
		15	+	22839	23744	Protein of unknown function DUF6, transmembrane
		16	+	23732	25360	MoxR-like ATPase
		17	+	25377	26657	Hypothetical protein
		18	+	27493	27981	Mobile element protein
		19	+	28023	28814	Mobile element protein
		20	+	29175	29942	Hypothetical protein
		21	+	29951	30775	Agmatine deiminase (EC 3.5.3.12)
		22	-	31657	31028	All7165 protein
		23	+	31802	32566	Transcriptional regulator
		24	+	32693	34471	Neuraminidase NanP	GH123	ABR39859.1 conserved hypothetical protein [Bacteroides vulgatus ATCC 8482] (92%, 0.0, 53%)
		25	-	35145	34549	Outer membrane protein H precursor
		26	-	35352	35185	Hypothetical protein
		27	+	35557	37014	Aminoacyl-histidine dipeptidase (Peptidase D) (EC 3.4.13.3)
		28	+	37011	38030	Hypothetical protein
		29	+	38126	39178	Hypothetical protein
		30	-	40583	39225	Catalyzes the cleavage of p-aminobenzoyl-glutamate to p-aminobenzoate and glutamate, subunit A
		31	-	41674	40595	Chorismate synthase (EC 4.2.3.5)
		32	-	42527	41700	Beta-propeller domains of methanol dehydrogenase type
		33	+	42526	42639	Hypothetical protein
		34	-	43217	42636	LemA family protein
Clone 15 assigned to Bacteroides plebeius DSM 17135 (100%, 0.0, 98%)	LR594816 36,206 bp	1	-	562	104	Phosphopantetheine adenylyltransferase (EC 2.7.7.3)
		2	-	2531	594	Topoisomerase IV subunit B (EC 5.99.1.-)
		3	-	3683	2553	Hypothetical protein
		4	-	4961	3999	Hypothetical protein
		5	+	5148	6380	Fused spore maturation proteins A and B
		6	+	6389	6811	Metal-dependent hydrolase YbeY, involved in rRNA and/or ribosome maturation and assembly
		7	+	6849	8720	tRNA uridine 5-carboxymethylaminomethyl modification enzyme GidA
		8	+	8778	9302	Adenine phosphoribosyltransferase (EC 2.4.2.7)
		9	+	9408	11240	Excinuclease ABC subunit C
		10	+	11273	11725	D-tyrosyl-tRNA(Tyr) deacylase (EC 3.6.1.n1)
		11	+	11728	12048	Hypothetical protein
		12	+	12054	12995	Deoxyribose-phosphate aldolase (EC 4.1.2.4)
		13	-	14032	13058	Octaprenyl diphosphate synthase (EC 2.5.1.90) / Dimethylallyltransferase (EC 2.5.1.1) / (2E,6E)-farnesyl diphosphate synthase (EC 2.5.1.10) / Geranylgeranyl pyrophosphate synthetase (EC 2.5.1.29)
		14	+	14127	16895	DNA polymerase I (EC 2.7.7.7)
		15	+	17130	17435	Hypothetical protein
		16	+	17675	18742	GTP-binding and nucleic acid-binding protein YchF
		17	+	18809	19720	2-dehydropantoate 2-reductase (EC 1.1.1.169)
		18	+	19717	20367	Chloramphenicol acetyltransferase (EC 2.3.1.28)
		19	+	20588	21556	DNA-binding response regulator
		20	-	23043	21553	Putative outer membrane protein, probably involved in nutrient binding
		21	-	26108	23058	Putative outer membrane protein probably involved in nutrient binding
		22	-	26946	26314	Nucleoside 5-triphosphatase RdgB (dHAPTP, dITP, XTP-specific) (EC 3.6.1.15)
		23	-	29354	27045	Beta-hexosaminidase (EC 3.2.1.52)	GH20	AAO75566.1 Beta-hexosaminidase [Bacteroides thetaiotaomicron VPI-5482] (99%, 0.0, 67%)
		24	-	31445	29415	Beta-mannosidase (EC 3.2.1.25)	GH2	AAO75565.1 Beta-mannosidase [Bacteroides thetaiotaomicron VPI-5482] (99%, 0.0, 60%)
		25	-	33002	32106	Putative transporter
		26	-	35906	33072	Leucyl-tRNA synthetase (EC 6.1.1.4)
Clone 16 assigned to Bacteroides plebeius DSM 17135 (100%, 0.0, 98%)	LR594817 35,823 bp	1	-	839	381	Phosphopantetheine adenylyltransferase (EC 2.7.7.3)
		2	-	2808	871	Topoisomerase IV subunit B (EC 5.99.1.-)
		3	-	3960	2830	Hypothetical protein
		4	-	5238	4276	Hypothetical protein
		5	+	5425	6657	Fused spore maturation proteins A and B
		6	+	6666	7088	Metal-dependent hydrolase YbeY, involved in rRNA and/or ribosome maturation and assembly
		7	+	7126	8997	tRNA uridine 5-carboxymethylaminomethyl modification enzyme GidA
		8	+	9055	9579	Adenine phosphoribosyltransferase (EC 2.4.2.7)
		9	+	9685	11517	Excinuclease ABC subunit C
		10	+	11571	12002	D-tyrosyl-tRNA(Tyr) deacylase (EC 3.6.1.n1)
		11	+	12005	12325	Hypothetical protein
		12	+	12331	13272	Deoxyribose-phosphate aldolase (EC 4.1.2.4)
		13	-	14316	13336	Octaprenyl diphosphate synthase (EC 2.5.1.90) / Dimethylallyltransferase (EC 2.5.1.1) / (2E,6E)-farnesyl diphosphate synthase (EC 2.5.1.10) / Geranylgeranyl pyrophosphate synthetase (EC 2.5.1.29)
		14	+	14405	17173	DNA polymerase I (EC 2.7.7.7)
		15	+	17408	17713	Hypothetical protein
		16	+	17953	19020	GTP-binding and nucleic acid-binding protein YchF
		17	+	19087	19998	2-dehydropantoate 2-reductase (EC 1.1.1.169)
		18	+	19995	20645	Chloramphenicol acetyltransferase (EC 2.3.1.28)
		19	+	20866	21834	DNA-binding response regulator
		20	-	23321	21831	Putative outer membrane protein, probably involved in nutrient binding
		21	-	26413	23336	Putative outer membrane protein probably involved in nutrient binding
		22	-	27224	26592	Nucleoside 5-triphosphatase RdgB (dHAPTP, dITP, XTP-specific) (EC 3.6.1.15)
		23	-	29641	27323	Beta-hexosaminidase (EC 3.2.1.52)	GH20	AAO75566.1 Beta-hexosaminidase [Bacteroides thetaiotaomicron VPI-5482] (99%, 0.0, 67%)
		24	-	31645	29693	Beta-mannosidase (EC 3.2.1.25)	GH2	AAO75565.1 Beta-mannosidase [Bacteroides thetaiotaomicron VPI-5482] (99%, 0.0, 60%)
		25	-	33280	32384	Putative transporter
		26	-	35761	33350	Leucyl-tRNA synthetase (EC 6.1.1.4)
Clone 17 assigned to Bacteroides plebeius DSM 17135 (83%, 0.0, 99%)	LR594818 32,148 bp	1	+	73	987	Biotin carboxylase of acetyl-CoA carboxylase (EC 6.3.4.14)
		2	+	1013	1534	Biotin carboxyl carrier protein of acetyl-CoA carboxylase; Biotin carboxyl carrier protein
		3	+	1531	1863	Acetyl-coenzyme A carboxyl transferase alpha chain (EC 6.4.1.2) / Acetyl-coenzyme A carboxyl transferase beta chain (EC 6.4.1.2); Propionyl-CoA carboxylase beta chain (EC 6.4.1.3)
		4	+	1860	3062	Acetyl-coenzyme A carboxyl transferase alpha chain (EC 6.4.1.2) / Acetyl-coenzyme A carboxyl transferase beta chain (EC 6.4.1.2); Propionyl-CoA carboxylase beta chain (EC 6.4.1.3)
		5	+	3174	4079	protein of unknown function DUF6, transmembrane
		6	+	4067	5695	MoxR-like ATPase
		7	+	5712	6992	Hypothetical protein
		8	+	7822	8316	Mobile element protein
		9	+	8358	9149	Mobile element protein
		10	+	9510	10277	Hypothetical protein
		11	+	10286	11110	Agmatine deiminase (EC 3.5.3.12)
		12	-	12016	11363	All7165 protein
		13	+	12137	12901	Transcriptional regulator
		14	+	13028	14806	Neuraminidase NanP	GH123	ABR39859.1 conserved hypothetical protein [Bacteroides vulgatus ATCC 8482] (92%, 0.0, 53%)
		15	-	15480	14884	Outer membrane protein H precursor
		16	-	15687	15520	Hypothetical protein
		17	+	15892	17349	Aminoacyl-histidine dipeptidase (Peptidase D) (EC 3.4.13.3)
		18	+	17367	18365	Hypothetical protein
		19	+	18461	19513	Hypothetical protein
		20	-	20918	19560	Catalyzes the cleavage of p-aminobenzoyl-glutamate to p-aminobenzoate and glutamate, subunit A
		21	-	22009	20930	Chorismate synthase (EC 4.2.3.5)
		22	-	22862	22035	Beta-propeller domains of methanol dehydrogenase type
		23	+	22861	22974	Hypothetical protein
		24	-	23552	22971	LemA family protein
		25	+	23658	25439	Translation elongation factor LepA
		26	+	25725	26327	Hypothetical protein
		27	+	26443	27639	Threonine dehydratase (EC 4.3.1.19)
		28	+	28014	28208	Hypothetical protein
		29	+	28226	29191	Electron transport complex protein RnfB
		30	+	29225	30562	Electron transport complex protein RnfC
		31	+	30641	31564	Electron transport complex protein RnfD
Clone 18 assigned to Bacteroides plebeius DSM 17135 (100%, 0.0, 98%)	LR594819 39,270 bp	1	-	1502	1044	Phosphopantetheine adenylyltransferase (EC 2.7.7.3)
		2	-	3471	1534	Topoisomerase IV subunit B (EC 5.99.1.-)
		3	-	4623	3493	Hypothetical protein
		4	-	5901	4939	Hypothetical protein
		5	+	6088	7320	Fused spore maturation proteins A and B
		6	+	7329	7751	Metal-dependent hydrolase YbeY, involved in rRNA and/or ribosome maturation and assembly
		7	+	7789	9660	tRNA uridine 5-carboxymethylaminomethyl modification enzyme GidA
		8	+	9718	10242	Adenine phosphoribosyltransferase (EC 2.4.2.7)
		9	+	10348	12180	Excinuclease ABC subunit C
		10	+	12213	12665	D-tyrosyl-tRNA(Tyr) deacylase (EC 3.6.1.n1)
		11	+	12668	12988	Hypothetical protein
		12	+	12994	13935	Deoxyribose-phosphate aldolase (EC 4.1.2.4)
		13	-	14973	13999	Octaprenyl diphosphate synthase (EC 2.5.1.90) / Dimethylallyltransferase (EC 2.5.1.1) / (2E,6E)-farnesyl diphosphate synthase (EC 2.5.1.10) / Geranylgeranyl pyrophosphate synthetase (EC 2.5.1.29)
		14	+	15068	17836	DNA polymerase I (EC 2.7.7.7)
		15	+	18071	18376	Hypothetical protein
		16	+	18616	19683	GTP-binding and nucleic acid-binding protein YchF
		17	+	19750	20661	2-dehydropantoate 2-reductase (EC 1.1.1.169)
		18	+	20658	21308	Chloramphenicol acetyltransferase (EC 2.3.1.28)
		19	+	21529	22497	DNA-binding response regulator
		20	-	23984	22494	Putative outer membrane protein, probably involved in nutrient binding
		21	-	27049	23999	Putative outer membrane protein probably involved in nutrient binding
		22	-	27887	27255	Nucleoside 5-triphosphatase RdgB (dHAPTP, dITP, XTP-specific) (EC 3.6.1.15)
		23	-	30295	27986	Beta-hexosaminidase (EC 3.2.1.52)	GH20	AAO75566.1 Beta-hexosaminidase [Bacteroides thetaiotaomicron VPI-5482] (99%, 0.0, 67%)
		24	-	32794	30356	Beta-mannosidase (EC 3.2.1.25)	GH2	AAO75565.1 Beta-mannosidase [Bacteroides thetaiotaomicron VPI-5482] (99%, 0.0, 60%)
		25	-	33943	33047	Putative transporter
		26	-	36847	34013	Leucyl-tRNA synthetase (EC 6.1.1.4)
Clone 19 assigned to Bacteroides vulgatus ATCC 8482 (96%, 0.0, 99%)	LR594821 33,623 bp	1	+	28	525	S-adenosylmethionine synthetase (EC 2.5.1.6)
		2	+	640	1227	Lysine decarboxylase family
		3	+	1224	2036	Hypothetical protein
		4	+	2041	2790	Uroporphyrinogen-III synthase HemD, putative
		5	+	2893	3285	Ribonuclease P protein component (EC 3.1.26.5)
		6	+	3348	3503	Protein YidD
		7	+	3518	4147	Putative deoxyribonuclease YjjV
		8	+	4227	5519	Tyrosyl-tRNA synthetase (EC 6.1.1.1)
		9	-	8899	5645	Putative Tricorn-like protease
		10	-	9740	9234	Hypothetical protein
		11	+	9886	12471	DNA mismatch repair protein MutS
		12	+	12521	14500	Beta-hexosaminidase (EC 3.2.1.52)	GH20	BAI94822.1 Beta-N-acetylhexosaminidase [Bifidobacterium bifidum JCM 1254] (96%, 2e-72, 29%)
		13	+	14734	15294	Hypothetical protein
		14	+	15337	17004	TPR-repeat-containing protein
		15	+	17139	17828	Outer membrane insertion signal domain protein
		16	-	17997	17872	Hypothetical protein
		17	-	18164	17994	Hypothetical protein
		18	+	18395	20050	TPR-repeat-containing protein
		19	+	20167	20412	Hypothetical protein
		20	+	20720	21418	Hypothetical protein
		21	-	21606	21445	Hypothetical protein
		22	-	22310	21654	Chloramphenicol acetyltransferase (EC 2.3.1.28)
		23	-	23132	22311	Prolipoprotein diacylglyceryl transferase (EC 2.4.99.-)
		24	-	24022	23129	2-dehydropantoate 2-reductase (EC 1.1.1.169)
		25	-	25263	24160	GTP-binding and nucleic acid-binding protein YchF
		26	-	25833	25465	Hypothetical protein
		27	-	29076	26161	DNA polymerase I (EC 2.7.7.7)
		28	+	29168	30142	Octaprenyl diphosphate synthase (EC 2.5.1.90) / Dimethylallyltransferase (EC 2.5.1.1) / (2E,6E)-farnesyl diphosphate synthase (EC 2.5.1.10) / Geranylgeranyl diphosphate synthase (EC 2.5.1.29)
		29	-	31270	30323	Deoxyribose-phosphate aldolase (EC 4.1.2.4)
		30	-	31597	31277	Hypothetical protein
		31	-	31968	31597	D-tyrosyl-tRNA(Tyr) deacylase (EC 3.6.1.n1)
		32	-	33583	32207	Excinuclease ABC subunit C
Clone 20 assigned to Bacteroides plebeius DSM 17135 (88%, 0.0, 98%)	LR594822 35,374 bp	1	+	725	1312	Outer membrane protein H precursor
		2	-	3159	1390	Neuraminidase NanP	GH123	ABR39859.1 conserved hypothetical protein [Bacteroides vulgatus ATCC 8482] (92%, 0.0, 53%)
		3	-	4059	3295	Transcriptional regulator
		4	+	4204	4833	All7165 protein
		5	-	5910	5086	Agmatine deiminase (EC 3.5.3.12)
		6	-	6686	5919	Hypothetical protein
		7	-	7802	7047	Mobile element protein
		8	-	8422	7880	Mobile element protein
		9	-	10484	9204	Hypothetical protein
		10	-	12129	10501	MoxR-like ATPase
		11	-	13022	12117	Protein of unknown function DUF6, transmembrane
		12	-	14666	13134	Acetyl-coenzyme A carboxyl transferase alpha chain (EC 6.4.1.2) / Acetyl-coenzyme A carboxyl transferase beta chain (EC 6.4.1.2); Propionyl-CoA carboxylase beta chain (EC 6.4.1.3)
		13	-	15184	14663	Biotin carboxyl carrier protein of acetyl-CoA carboxylase; Biotin carboxyl carrier protein
		14	-	16721	15210	Biotin carboxylase of acetyl-CoA carboxylase (EC 6.3.4.14)
		15	-	17857	17003	Tartrate-resistant acid phosphatase type 5 precursor (EC 3.1.3.2)
		16	-	19564	18137	Hypothetical protein
		17	-	22267	19613	Putative outer membrane protein, probably involved in nutrient binding
		18	-	23719	22433	Hypothetical protein
		19	-	27221	23853	Transcription-repair coupling factor
		20	-	29738	27306	TonB-dependent receptor
		21	-	30708	29728	Sigma factor regulatory protein, FecR/PupR family
		22	-	31264	30701	RNA polymerase ECF-type sigma factor
		23	-	31902	31285	Hypothetical protein
		24	+	32222	34387	TPR domain protein
		25	-	35268	34432	Pantothenate kinase type II, eukaryotic (EC 2.7.1.33)
Clone 21 assigned to Bacteroides plebeius DSM 17135 (96%, 0.0, 98%)	LR594823 35,696 bp	1	+	24	1664	Excinuclease ABC subunit C
		2	+	1718	2149	D-tyrosyl-tRNA(Tyr) deacylase (EC 3.6.1.n1)
		3	+	2152	2472	Hypothetical protein
		4	+	2478	3419	Deoxyribose-phosphate aldolase (EC 4.1.2.4)
		5	-	4463	3483	Octaprenyl diphosphate synthase (EC 2.5.1.90) / Dimethylallyltransferase (EC 2.5.1.1) / (2E,6E)-farnesyl diphosphate synthase (EC 2.5.1.10) / Geranylgeranyl pyrophosphate synthetase (EC 2.5.1.29)
		6	+	4552	7320	DNA polymerase I (EC 2.7.7.7)
		7	+	7474	7860	Hypothetical protein
		8	+	8064	9167	GTP-binding and nucleic acid-binding protein YchF
		9	+	9234	10145	2-dehydropantoate 2-reductase (EC 1.1.1.169)
		10	+	10142	10792	Chloramphenicol acetyltransferase (EC 2.3.1.28)
		11	+	11013	11981	DNA-binding response regulator
		12	-	13468	11978	Putative outer membrane protein, probably involved in nutrient binding
		13	-	16560	13483	Putative outer membrane protein probably involved in nutrient binding
		14	-	17371	16739	Nucleoside 5-triphosphatase RdgB (dHAPTP, dITP, XTP-specific) (EC 3.6.1.15)
		15	-	19779	17470	Beta-hexosaminidase (EC 3.2.1.52)	GH20	AAO75566.1 Beta-hexosaminidase [Bacteroides thetaiotaomicron VPI-5482] (99%, 0.0, 67%)
		16	-	22395	19840	Beta-mannosidase (EC 3.2.1.25)	GH2	AAO75565.1 Beta-mannosidase [Bacteroides thetaiotaomicron VPI-5482] (99%, 0.0, 60%)
		17	-	23427	22531	Putative transporter
		18	-	26331	23497	Leucyl-tRNA synthetase (EC 6.1.1.4)
		19	+	26553	28910	Beta-galactosidase (EC 3.2.1.23)	GH2	AAO79772.1 Beta-galactosidase [Bacteroides thetaiotaomicron VPI-5482] (99%, 0.0, 79%)
		20	-	31944	28984	Beta-galactosidase (EC 3.2.1.23)	GH2	ALJ61443.1 Beta-galactosidase [Bacteroides cellulosilyticus ] (99%, 0.0, 74%)
		21	+	32604	33689	TonB family protein / TonB-dependent receptor
		22	-	34811	33696	Mobile element protein
Clone 22 assigned to Bacteroides vulgatus ATCC 8482 (85%, 0.0, 99%)	LR594824 42,615 bp	1	-	760	362	Hypothetical protein
		2	+	1050	2420	tRNA-i(6)A37 methylthiotransferase
		3	+	2420	2821	FKBP-type peptidyl-prolyl cis-trans isomerase FkpA precursor (EC 5.2.1.8)
		4	-	3067	2831	Hypothetical protein
		5	+	3235	4101	3-demethylubiquinone-9 3-methyltransferase (EC 2.1.1.64)
		6	+	4104	4973	Cell division protein FtsX
		7	+	4986	5231	Hypothetical protein
		8	+	5269	6069	Undecaprenyl-diphosphatase (EC 3.6.1.27)
		9	+	6074	6781	tRNA pseudouridine synthase B (EC 4.2.1.70)
		10	+	6793	7848	S-adenosylmethionine:tRNA ribosyltransferase-isomerase (EC 5.-.-.-)
		11	+	7867	8313	2-amino-4-hydroxy-6-hydroxymethyldihydropteridine pyrophosphokinase (EC 2.7.6.3)
		12	-	9231	8437	Cytochrome c oxidase polypeptide II (EC 1.9.3.1)
		13	-	10735	9212	Hypothetical protein
		14	-	12256	10820	Lysis protein
		15	-	13726	12293	Hypothetical protein
		16	-	14110	13757	Hypothetical protein
		17	-	15894	14308	Hypothetical protein
		18	+	16081	16206	Hypothetical protein
		19	+	16282	16413	Hypothetical protein
		20	-	17686	16544	Integral membrane protein
		21	-	18531	17701	Probable secreted protein
		22	-	19961	18585	Putative transport protein
		23	+	20239	21531	S-adenosylmethionine synthetase (EC 2.5.1.6)
		24	+	21646	22233	Lysine decarboxylase family
		25	+	22230	23042	Hypothetical protein
		26	+	23131	23796	Uroporphyrinogen-III synthase HemD, putative
		27	+	23899	24291	Ribonuclease P protein component (EC 3.1.26.5)
		28	+	24288	24509	Protein YidD
		29	+	24524	25153	Putative deoxyribonuclease YjjV
		30	+	25233	26525	Tyrosyl-tRNA synthetase (EC 6.1.1.1)
		31	-	29905	26651	Putative Tricorn-like protease
		32	-	30746	30240	Hypothetical protein
		33	+	30892	33477	DNA mismatch repair protein MutS
		34	+	33551	35506	Beta-hexosaminidase (EC 3.2.1.52)	GH20	BAI94822.1 Beta-N-acetylhexosaminidase [Bifidobacterium bifidum JCM 1254] (97%, 1e-72, 29%)
		35	-	35660	35469	Hypothetical protein
		36	+	35713	36300	Hypothetical protein
		37	+	36343	38010	TPR-repeat-containing protein
		38	+	38145	38834	Outer membrane insertion signal domain protein
		39	-	39003	38878	Hypothetical protein
		40	-	39179	39000	Hypothetical protein
		41	+	39401	41056	TPR-repeat-containing protein
		42	+	41173	41418	Hypothetical protein
		43	+	41726	42424	Hypothetical protein
		44	-	42612	42451	Hypothetical protein
Clone 23 assigned to Bacteroides vulgatus ATCC 8482 (100%, 0.0, 99%)	36,527 bp	1	-	829	452	Hypothetical protein
		2	-	2700	1006	Hypothetical protein
		3	+	2779	2904	Hypothetical protein
		4	-	4730	3150	Mobile element protein
		5	-	5152	4802	Mobile element protein
		6	-	5544	5140	Hypothetical protein
		7	-	6922	5780	Integral membrane protein
		8	-	7605	6937	Probable secreted protein
		9	-	9197	7821	Putative transport protein
		10	+	9475	10767	S-adenosylmethionine synthetase (EC 2.5.1.6)
		11	+	10882	11469	Lysine decarboxylase family
		12	+	11466	12278	Hypothetical protein
		13	+	12283	13032	uroporphyrinogen-III synthase HemD, putative
		14	+	13135	13527	Ribonuclease P protein component (EC 3.1.26.5)
		15	+	13590	13745	Protein YidD
		16	+	13760	14389	Putative deoxyribonuclease YjjV
		17	+	14469	15761	Tyrosyl-tRNA synthetase (EC 6.1.1.1)
		18	-	19140	15886	Putative Tricorn-like protease
		19	-	19983	19477	Hypothetical protein
		20	+	20129	22714	DNA mismatch repair protein MutS
		21	+	22764	24743	Beta-hexosaminidase (EC 3.2.1.52)	GH20	BAI94822.1 Beta-N-acetylhexosaminidase [Bifidobacterium bifidum JCM 1254] (96%, 6e-74, 29%)
		22	+	24951	25385	Hypothetical protein
		23	+	25483	27072	Mobile element protein
		24	+	27084	27839	Mobile element protein
		25	-	28431	27913	Prolipoprotein diacylglyceryl transferase (EC 2.4.99.-)
		26	-	29339	28428	2-dehydropantoate 2-reductase (EC 1.1.1.169)
		27	-	30562	29459	GTP-binding and nucleic acid-binding protein YchF
		28	-	31150	30764	Hypothetical protein
		29	-	31389	31177	Hypothetical protein
		30	-	34375	31460	DNA polymerase I (EC 2.7.7.7)
		31	+	34467	35441	Octaprenyl diphosphate synthase (EC 2.5.1.90) / Dimethylallyltransferase (EC 2.5.1.1) / (2E,6E)-farnesyl diphosphate synthase (EC 2.5.1.10) / Geranylgeranyl diphosphate synthase (EC 2.5.1.29)
		32	+	35447	35560	Hypothetical protein
		33	-	36471	35632	Deoxyribose-phosphate aldolase (EC 4.1.2.4)
